# Supplementary material for: The SPI-20 and SPI-21 T6SS gene clusters from Salmonella enterica subspecies arizonae encode effector proteins that display antibacterial activity
Source: Front Microbiol. 2026 Mar 3;17:1770997. doi: 10.3389/fmicb.2026.1770997 (PMC12992299; doi:10.3389/fmicb.2026.1770997)
Supplement: Supplementary file 1 [file Table_1.XLSX]

## Sheet: SARI_02727 
Accession	Scientific Name	Common Name	Taxid
AXC78313.1	Salmonella enterica subsp. arizonae serovar 63:g,z51:-	enterobacteria	1243607
EAA7635391.1	Salmonella enterica	enterobacteria	28901
EAA8278973.1	Salmonella enterica	enterobacteria	28901
EAA8368857.1	Salmonella enterica	enterobacteria	28901
EAA9216094.1	Salmonella enterica	enterobacteria	28901
EAB2200488.1	Salmonella enterica	enterobacteria	28901
EAB4961445.1	Salmonella enterica	enterobacteria	28901
EAM2804297.1	Salmonella enterica	enterobacteria	28901
EAM9237333.1	Salmonella enterica	enterobacteria	28901
EAN0849963.1	Salmonella enterica	enterobacteria	28901
EAN1750918.1	Salmonella enterica	enterobacteria	28901
EAN5162192.1	Salmonella enterica	enterobacteria	28901
EAN8469103.1	Salmonella enterica	enterobacteria	28901
EAN8915826.1	Salmonella enterica	enterobacteria	28901
EAO4574218.1	Salmonella enterica	enterobacteria	28901
EAP2788090.1	Salmonella enterica	enterobacteria	28901
EAQ2109093.1	Salmonella enterica	enterobacteria	28901
EAR6785907.1	Salmonella enterica	enterobacteria	28901
EAR7073630.1	Salmonella enterica	enterobacteria	28901
EAU7889993.1	Salmonella enterica	enterobacteria	28901
EAV0573531.1	Salmonella enterica	enterobacteria	28901
EAV6586084.1	Salmonella enterica subsp. arizonae serovar 63:z4,z23:-	enterobacteria	2577200
EAV7065125.1	Salmonella enterica subsp. arizonae serovar 63:z36:-	enterobacteria	2577199
EAW1054329.1	Salmonella enterica	enterobacteria	28901

## Sheet: SARI_02625
Accession	Scientific Name	Common Name	Taxid
EGL6012130.1	Salmonella enterica	enterobacteria	28901
ABX22482.1	Salmonella enterica subsp. arizonae serovar 62:z4,z23:-	enterobacteria	41514
EAR7756003.1	Salmonella enterica	enterobacteria	28901
EAY4647943.1	Salmonella enterica	enterobacteria	28901
ECE4235231.1	Salmonella enterica	enterobacteria	28901
EDS6651075.1	Salmonella enterica subsp. arizonae	enterobacteria	59203
EDW8110705.1	Salmonella enterica subsp. enterica serovar 4,[5],12:i:-	enterobacteria	440524
EDZ3532583.1	Salmonella enterica subsp. arizonae	enterobacteria	59203
EEL2496425.1	Salmonella enterica	enterobacteria	28901
EGI2006942.1	Salmonella enterica	enterobacteria	28901
EIO9955778.1	Salmonella enterica	enterobacteria	28901
EJH1046960.1	Salmonella enterica	enterobacteria	28901
EJJ0533134.1	Salmonella enterica	enterobacteria	28901
ELF3224676.1	Salmonella enterica	enterobacteria	28901
ELR4954335.1	Salmonella enterica	enterobacteria	28901
ELX2367525.1	Salmonella enterica	enterobacteria	28901
ENF6424505.1	Salmonella enterica	enterobacteria	28901
EOX8513481.1	Salmonella enterica subsp. arizonae	enterobacteria	59203
HAU3120858.1	Salmonella enterica subsp. arizonae	enterobacteria	59203

## Sheet: SARI_02603
Accession	Scientific Name	Common Name	Taxid
EBL3323752.1	Salmonella enterica subsp. enterica	enterobacteria	59201
ABX22460.1	Salmonella enterica subsp. arizonae serovar 62:z4,z23:-	enterobacteria	41514
EAN0852719.1	Salmonella enterica	enterobacteria	28901
EAX2438638.1	Salmonella enterica	enterobacteria	28901
EAX5086145.1	Salmonella enterica	enterobacteria	28901
EBA9646919.1	Salmonella enterica	enterobacteria	28901
EBD2618480.1	Salmonella enterica	enterobacteria	28901
EBH8073962.1	Salmonella bongori	enterobacteria	54736
EBJ4738917.1	Salmonella enterica	enterobacteria	28901
ECO8611024.1	Salmonella enterica	enterobacteria	28901
EDQ3769235.1	Salmonella enterica subsp. arizonae	enterobacteria	59203
EDW6244192.1	Salmonella enterica subsp. arizonae	enterobacteria	59203
EEF7847174.1	Salmonella enterica	enterobacteria	28901
EEF7981835.1	Salmonella enterica subsp. arizonae serovar 40:z4,z32:-	enterobacteria	2577150
EEI0563343.1	Salmonella enterica	enterobacteria	28901
EFV0436889.1	Salmonella enterica	enterobacteria	28901
EHQ8348095.1	Salmonella enterica	enterobacteria	28901
EKY1894222.1	Salmonella enterica subsp. arizonae serovar 35:z4,z32:-	enterobacteria	2559599
ELF3224687.1	Salmonella enterica	enterobacteria	28901
ELZ0161590.1	Salmonella enterica	enterobacteria	28901
ENI0595934.1	Salmonella enterica	enterobacteria	28901
HCL5334645.1	Salmonella enterica	enterobacteria	28901
